# Supplementary material for: Factors Affecting Masticatory Performance of Older Adults Are Sex-Dependent: A Cross-Sectional Study
Source: Int J Environ Res Public Health. 2022 Nov 26;19(23):15742. doi: 10.3390/ijerph192315742 (PMC9735781; doi:10.3390/ijerph192315742)
Supplement: Supplementary file 1 [file ijerph-19-15742-s001.zip]

Archive with 1 entries (1 files):
- ijerph-2055934-supplementary.pdf
